# Supplementary material for: Automatic recognition and measurement of anatomical structures associated with the elevation of the maxillary sinus floor by deep learning on cone-beam computed tomographic scans
Source: BMC Oral Health. 2026 Jan 5;26:224. doi: 10.1186/s12903-025-07609-4 (PMC12870008; doi:10.1186/s12903-025-07609-4)
Supplement: Supplementary file 1 — Additional file 1: Raw data of IoU in three anatomical structure (MS,PSAA,ARP) image segmentation using artificial intelligence and expert annotated. [file 12903_2025_7609_MOESM1_ESM.xlsx]

## Sheet: PSAA
PSAA	IoU
202405090026.jpg	0.989143
202405090070.jpg	1
202405090175.jpg	0.997809
202405090100.jpg	0.984883
0014.jpg	0.966034
202405090006.jpg	0.998024
202405090153.jpg	0.974443
202405090074.jpg	0.987104
0024.jpg	0.971713
202405090176.jpg	0.757288
202405090147.jpg	1
202405090162.jpg	1
202405090157.jpg	0.995577
0011.jpg	0.978793
0041.jpg	0.988119
202405090173.jpg	0.990231
202405090150.jpg	1
202405090177.jpg	1
202405090130.jpg	1
202405090060.jpg	0.98702
0062.jpg	0.574692
0039.jpg	0.976606
202405090151.jpg	0.978506
0001.jpg	0.989647
202405090154.jpg	0.993849
202405090032.jpg	0.9631
0042.jpg	0.990991
0013.jpg	1
0066.jpg	0.971518
202405090145.jpg	0.448516
0069.jpg	0.523731
202405090004.jpg	0.986051
202405090061.jpg	0.990842
0019.jpg	1
0007.jpg	0.912905
202405090102.jpg	1
202405090022.jpg	0.993011
202405090096.jpg	0.995192
202405090015.jpg	1
0017.jpg	1
202405090187.jpg	0.98214
202405090047.jpg	1
202405090021.jpg	0.994489
202405090079.jpg	1
202405090137.jpg	0.996678
0074.jpg	0.983836
0073.jpg	0.975625
202405090103.jpg	0.989934
0050.jpg	0.932308
0035.jpg	0.991191
0068.jpg	1
202405090171.jpg	1
202405090139.jpg	0.981132
202405090027.jpg	0.971993
0053.jpg	0.98121
202405090109.jpg	0.997651
202405090098.jpg	0.989331
202405090142.jpg	0.994777
0026.jpg	0.983027
202405090091.jpg	1
202405090099.jpg	1
202405090180.jpg	0.990949
0029.jpg	0.646129
0055.jpg	1
202405090066.jpg	0.789872
202405090056.jpg	0.995273
202405090095.jpg	0.984775
202405090052.jpg	1
0030.jpg	0.994576
0031.jpg	0.977932
0063.jpg	0.776919
0048.jpg	0.992671
0075.jpg	0.976924
0043.jpg	0.993337
202405090087.jpg	1
202405090141.jpg	0.813077
202405090140.jpg	0.792936
202405090120.jpg	0.987629
202405090184.jpg	0.992185
202405090117.jpg	0.991113
202405090123.jpg	0.453092
202405090034.jpg	0.994086
0016.jpg	1
202405090044.jpg	0.99185
202405090088.jpg	1
202405090007.jpg	0.98342
202405090035.jpg	0.990573
0004.jpg	0.975185
202405090080.jpg	1
0037.jpg	0.974586
202405090132.jpg	1
202405090038.jpg	0.429999
202405090009.jpg	0.802492
0057.jpg	0.990976
202405090008.jpg	0.575879
202405090148.jpg	0.993098
0064.jpg	0.986222
0072.jpg	0.986508
0025.jpg	0.991839
0018.jpg	1
202405090013.jpg	0.995599
202405090003.jpg	1
202405090152.jpg	0.974359
202405090064.jpg	1
202405090017.jpg	0.325603
202405090036.jpg	0.995765
202405090043.jpg	0.993684
202405090131.jpg	0.98807
202405090049.jpg	1
202405090110.jpg	0.98123
202405090167.jpg	1
202405090166.jpg	1
202405090025.jpg	0.993117
202405090073.jpg	1
202405090188.jpg	0.996578
0045.jpg	0.979708
202405090051.jpg	1
202405090057.jpg	1
0023.jpg	1
0046.jpg	0.977478
202405090158.jpg	0.986349
202405090111.jpg	0.976631
202405090125.jpg	0.991414
202405090002.jpg	1
202405090121.jpg	0.987335
202405090040.jpg	0.994412
202405090116.jpg	0.989378
202405090097.jpg	0.810767
202405090168.jpg	0.98349
202405090084.jpg	0.989553
202405090059.jpg	0.990962
0056.jpg	1
0070.jpg	0.98608
202405090138.jpg	0.984548
202405090178.jpg	0.98642
202405090104.jpg	0.989925
202405090160.jpg	0.990501
0010.jpg	1
0061.jpg	1
202405090050.jpg	1
202405090136.jpg	1
0021.jpg	0.994711
0006.jpg	0.702937
202405090113.jpg	0.980141
202405090033.jpg	0.831125
0022.jpg	0.981755
0052.jpg	0.976435
0005.jpg	1
202405090183.jpg	0.97906
202405090041.jpg	0.993323
0047.jpg	0.9726
202405090146.jpg	1
202405090122.jpg	0.982411
0020.jpg	1
0003.jpg	0.802329
202405090023.jpg	0.990491
202405090164.jpg	1
202405090001.jpg	0.991589
202405090128.jpg	0.988284
202405090190.jpg	1
202405090135.jpg	1
0008.jpg	0.984617
202405090118.jpg	0.817335
202405090005.jpg	0.990225
202405090029.jpg	0.995529
202405090024.jpg	0.981758
0060.jpg	0.844907
202405090182.jpg	0.990445
0071.jpg	0.986223
202405090014.jpg	1
202405090115.jpg	0.991614
202405090179.jpg	0.973554
202405090134.jpg	1
202405090086.jpg	0.992161
202405090105.jpg	0.98984
202405090129.jpg	1
202405090161.jpg	0.997325
202405090039.jpg	0.9948
202405090191.jpg	1
202405090081.jpg	1
202405090185.jpg	0.995776
202405090071.jpg	1
202405090108.jpg	1
202405090012.jpg	0.988858
202405090031.jpg	0.992225
202405090063.jpg	0.986214
0038.jpg	0.987662
202405090127.jpg	0.995922
0028.jpg	0.80363
0002.jpg	0.994111
202405090159.jpg	0.991989
202405090065.jpg	0.989856
202405090143.jpg	1
0009.jpg	0.979041
202405090101.jpg	0.994273
202405090149.jpg	1
202405090042.jpg	0.991279
202405090076.jpg	1
202405090054.jpg	0.983902
202405090094.jpg	1
0076.jpg	0.988062
202405090053.jpg	0.832368
202405090144.jpg	0.997487
202405090067.jpg	0.991375
202405090126.jpg	0.991532
0059.jpg	1
202405090037.jpg	0.993168
0054.jpg	0.982851
202405090114.jpg	0.800487
202405090048.jpg	1
202405090124.jpg	0.871134
0034.jpg	0.989625
0032.jpg	0.990413
202405090075.jpg	1
202405090163.jpg	1
202405090189.jpg	0.98905
202405090078.jpg	0.988954
202405090107.jpg	1
202405090030.jpg	0.842299
0036.jpg	0.895754
202405090119.jpg	0.99387
202405090093.jpg	0.970172
202405090174.jpg	0.984894
0044.jpg	0.97833
202405090062.jpg	0.990539
202405090069.jpg	1
202405090169.jpg	1
0015.jpg	1
202405090112.jpg	0.99295
0067.jpg	0.99407
0027.jpg	0.976865
202405090085.jpg	1
0058.jpg	1
0051.jpg	0.98967
202405090055.jpg	0.996461
202405090016.jpg	1
0033.jpg	0.981004
202405090072.jpg	1
202405090077.jpg	1

## Sheet: MS
MS	IoU
202405090026.jpg	0.943845
202405090070.jpg	0.951743
202405090175.jpg	0.945399
202405090100.jpg	0.949491
0014.jpg	0.939867
202405090006.jpg	0.952584
202405090153.jpg	0.944054
202405090074.jpg	0.960708
0024.jpg	0.932438
202405090176.jpg	0.879515
202405090147.jpg	0.943
202405090162.jpg	0.948761
202405090157.jpg	0.951672
0011.jpg	0.954687
0041.jpg	0.948993
202405090173.jpg	0.943274
202405090150.jpg	0.947389
202405090177.jpg	0.947338
202405090130.jpg	0.957149
202405090060.jpg	0.930592
0062.jpg	0.92193
0039.jpg	0.947505
202405090151.jpg	0.967421
0001.jpg	0.928431
202405090154.jpg	0.950523
202405090032.jpg	0.928514
0042.jpg	0.95477
0013.jpg	0.941569
0066.jpg	0.950575
202405090145.jpg	0.830783
0069.jpg	0.94357
202405090004.jpg	0.951025
202405090061.jpg	0.939708
0019.jpg	0.945675
0007.jpg	0.939725
202405090102.jpg	0.850546
202405090022.jpg	0.945617
202405090096.jpg	0.952949
202405090015.jpg	0.763647
0017.jpg	0.938224
202405090187.jpg	0.95398
202405090047.jpg	0.923945
202405090021.jpg	0.945221
202405090079.jpg	0.947841
202405090137.jpg	0.944331
0074.jpg	0.933805
0073.jpg	0.92575
202405090103.jpg	0.946847
0050.jpg	0.93275
0035.jpg	0.939006
0068.jpg	0.934591
202405090171.jpg	0.859789
202405090139.jpg	0.945106
202405090027.jpg	0.933869
0053.jpg	0.930275
202405090109.jpg	0.94863
202405090098.jpg	0.956491
202405090142.jpg	0.95113
0026.jpg	0.948238
202405090091.jpg	0.955393
202405090099.jpg	0.944808
202405090180.jpg	0.950912
0029.jpg	0.915983
0055.jpg	0.953377
202405090066.jpg	0.927067
202405090056.jpg	0.945331
202405090095.jpg	0.931434
202405090052.jpg	0.95365
0030.jpg	0.93836
0031.jpg	0.931523
0063.jpg	0.935736
0048.jpg	0.905771
0075.jpg	0.95202
0043.jpg	0.952553
202405090087.jpg	0.942823
202405090141.jpg	0.874492
202405090140.jpg	0.888515
202405090120.jpg	0.936878
202405090184.jpg	0.953935
202405090117.jpg	0.941902
202405090123.jpg	0.906589
202405090034.jpg	0.949956
0016.jpg	0.941176
202405090044.jpg	0.953167
202405090088.jpg	0.952606
202405090007.jpg	0.949292
202405090035.jpg	0.953725
0004.jpg	0.933897
202405090080.jpg	0.961013
0037.jpg	0.936113
202405090132.jpg	0.960827
202405090038.jpg	0.914179
202405090009.jpg	0.907235
0057.jpg	0.939314
202405090008.jpg	0.931755
202405090148.jpg	0.948046
0064.jpg	0.939351
0072.jpg	0.948511
0025.jpg	0.947151
0018.jpg	0.94779
202405090013.jpg	0.872949
202405090003.jpg	0.940633
202405090152.jpg	0.947861
202405090064.jpg	0.955804
202405090017.jpg	0.934462
202405090036.jpg	0.949273
202405090043.jpg	0.952908
202405090131.jpg	0.954521
202405090049.jpg	0.947928
202405090110.jpg	0.953871
202405090167.jpg	0.95221
202405090166.jpg	0.946057
202405090025.jpg	0.948963
202405090073.jpg	0.934213
202405090188.jpg	0.951002
0045.jpg	0.946586
202405090051.jpg	0.948571
202405090057.jpg	0.908775
0023.jpg	0.928549
0046.jpg	0.942165
202405090158.jpg	0.952041
202405090111.jpg	0.944182
202405090125.jpg	0.950687
202405090002.jpg	0.936916
202405090121.jpg	0.951147
202405090040.jpg	0.947715
202405090116.jpg	0.91728
202405090097.jpg	0.934267
202405090168.jpg	0.95342
202405090084.jpg	0.94272
202405090059.jpg	0.918354
0056.jpg	0.940729
0070.jpg	0.95627
202405090138.jpg	0.943129
202405090178.jpg	0.954088
202405090104.jpg	0.958572
202405090160.jpg	0.940853
0010.jpg	0.947564
0061.jpg	0.91706
202405090050.jpg	0.933319
202405090136.jpg	0.950198
0021.jpg	0.93272
0006.jpg	0.918583
202405090113.jpg	0.953468
202405090033.jpg	0.910354
0022.jpg	0.936557
0052.jpg	0.936791
0005.jpg	0.939601
202405090183.jpg	0.951619
202405090041.jpg	0.957752
0047.jpg	0.94448
202405090146.jpg	0.943004
202405090122.jpg	0.939494
0020.jpg	0.93799
0003.jpg	0.919521
202405090023.jpg	0.944721
202405090164.jpg	0.953383
202405090001.jpg	0.952829
202405090128.jpg	0.949467
202405090190.jpg	0.931926
202405090135.jpg	0.925673
0008.jpg	0.939121
202405090118.jpg	0.822581
202405090005.jpg	0.946744
202405090029.jpg	0.951599
202405090024.jpg	0.948831
0060.jpg	0.924523
202405090182.jpg	0.951487
0071.jpg	0.938507
202405090014.jpg	0.914937
202405090115.jpg	0.917019
202405090179.jpg	0.951589
202405090134.jpg	0.950917
202405090086.jpg	0.958405
202405090105.jpg	0.957071
202405090129.jpg	0.960373
202405090161.jpg	0.945009
202405090039.jpg	0.957416
202405090191.jpg	0.929506
202405090081.jpg	0.946594
202405090185.jpg	0.948193
202405090071.jpg	0.889839
202405090108.jpg	0.959677
202405090012.jpg	0.923524
202405090031.jpg	0.948335
202405090063.jpg	0.948268
0038.jpg	0.940181
202405090127.jpg	0.950942
0028.jpg	0.926658
0002.jpg	0.919593
202405090159.jpg	0.945235
202405090065.jpg	0.94986
202405090143.jpg	0.936561
0009.jpg	0.941821
202405090101.jpg	0.937971
202405090149.jpg	0.952732
202405090042.jpg	0.952772
202405090076.jpg	0.945112
202405090054.jpg	0.942686
202405090094.jpg	0.9383
0076.jpg	0.951953
202405090053.jpg	0.923641
202405090144.jpg	0.939284
202405090067.jpg	0.963005
202405090126.jpg	0.94357
0059.jpg	0.94627
202405090037.jpg	0.949765
0054.jpg	0.928944
202405090114.jpg	0.897834
202405090048.jpg	0.946571
202405090124.jpg	0.907781
0034.jpg	0.949903
0032.jpg	0.941301
202405090075.jpg	0.950969
202405090163.jpg	0.940302
202405090189.jpg	0.953748
202405090078.jpg	0.947754
202405090107.jpg	0.950457
202405090030.jpg	0.867533
0036.jpg	0.927318
202405090119.jpg	0.938125
202405090093.jpg	0.928463
202405090174.jpg	0.944613
0044.jpg	0.937414
202405090062.jpg	0.941979
202405090069.jpg	0.919713
202405090169.jpg	0.941489
0015.jpg	0.943079
202405090112.jpg	0.95555
0067.jpg	0.944551
0027.jpg	0.939811
202405090085.jpg	0.934248
0058.jpg	0.92133
0051.jpg	0.933786
202405090055.jpg	0.947142
202405090016.jpg	0.956178
0033.jpg	0.941566
202405090072.jpg	0.94472
202405090077.jpg	0.949854

## Sheet: AR
AR	left MSE(pixel)	left MSE(mm)	right MSE(pixel)	right MSE(mm)
202405090026.jpg	1.45471	0.581886	2.40956	0.963824
202405090070.jpg	1.36188	0.544754	0.834739	0.333896
202405090175.jpg	0.784111	0.313644	0.311887	0.124755
202405090100.jpg	0.668594	0.267438	2.22914	0.891654
0014.jpg	0.636935	0.254774	1.43361	0.573444
202405090006.jpg	1.83025	0.732101	0.572287	0.228915
202405090153.jpg	0.795873	0.318349	2.27569	0.910277
202405090074.jpg	2.46775	0.987099	0.125381	0.0501525
0024.jpg	1.66945	0.667781	0.960642	0.384257
202405090176.jpg	0.0546269	0.0218507	0.610428	0.244171
202405090147.jpg	2.06201	0.824806	0.595052	0.238021
202405090162.jpg	2.14216	0.856863	0.805169	0.322067
202405090157.jpg	1.2188	0.487522	1.0005	0.4002
0011.jpg	1.47379	0.589515	0.156063	0.0624253
0041.jpg	1.82275	0.7291	2.18139	0.872555
202405090173.jpg	0.886908	0.354763	2.67659	1.07063
202405090150.jpg	0.573211	0.229284	0.0711068	0.0284427
202405090177.jpg	0.281311	0.112525	0.394703	0.157881
202405090130.jpg	0.485273	0.194109	1.36024	0.544095
202405090060.jpg	0.866906	0.346762	1.47662	0.590649
0062.jpg	1.78918	0.715672	1.18113	0.472452
0039.jpg	1.20685	0.482742	1.35789	0.543157
202405090151.jpg	0.338555	0.135422	0.983904	0.393561
0001.jpg	0.903152	0.361261	0.599603	0.239841
202405090154.jpg	1.47951	0.591803	1.98537	0.794147
202405090032.jpg	0.293149	0.11726	1.87857	0.751429
0042.jpg	0.258194	0.103278	0.335185	0.134074
0013.jpg	1.15913	0.463651	0.203973	0.0815891
0066.jpg	0.857186	0.342875	0.884841	0.353936
202405090145.jpg	0.958692	0.383477	0.940862	0.376345
0069.jpg	0.342096	0.136838	0.491634	0.196654
202405090004.jpg	0.909015	0.363606	0.387849	0.15514
202405090061.jpg	0.619102	0.247641	1.4952	0.598079
0019.jpg	0.91261	0.365044	0.250919	0.100368
0007.jpg	0.998272	0.399309	1.21526	0.486105
202405090102.jpg	0.520855	0.208342	0.381557	0.152623
202405090022.jpg	0.247649	0.0990596	0.368416	0.147366
202405090096.jpg	1.99493	0.797971	0.270056	0.108022
202405090015.jpg	0.640959	0.256384	1.42621	0.570482
0017.jpg	1.68281	0.673124	1.39525	0.558102
202405090187.jpg	1.41238	0.564951	1.01186	0.404745
202405090047.jpg	2.11402	0.845607	1.49565	0.59826
202405090021.jpg	0.582846	0.233139	0.803234	0.321294
202405090079.jpg	2.05632	0.822528	1.09609	0.438435
202405090137.jpg	0.205938	0.0823752	1.08695	0.434781
0074.jpg	0.779679	0.311871	0.339194	0.135678
0073.jpg	2.58721	1.03488	0.477852	0.191141
202405090103.jpg	0.0321202	0.0128481	0.50085	0.20034
0050.jpg	0.542996	0.217198	0.649528	0.259811
0035.jpg	1.00707	0.402829	0.301305	0.120522
0068.jpg	1.45619	0.582478	0.996798	0.398719
202405090171.jpg	0.758327	0.303331	0.821854	0.328742
202405090139.jpg	2.19846	0.879384	0.986049	0.39442
202405090027.jpg	0.675073	0.270029	0.477555	0.191022
0053.jpg	0.81801	0.327204	0.310706	0.124282
202405090109.jpg	0.347702	0.139081	0.962524	0.38501
202405090098.jpg	0.797623	0.319049	0.613667	0.245467
202405090142.jpg	1.93503	0.774012	0.918717	0.367487
0026.jpg	0.798115	0.319246	0.258207	0.103283
202405090091.jpg	0.383308	0.153323	0.0633497	0.0253399
202405090099.jpg	0.144856	0.0579426	1.4929	0.597159
202405090180.jpg	0.144095	0.0576378	0.288523	0.115409
0029.jpg	1.44378	0.577513	0.0134269	0.00537074
0055.jpg	0.642394	0.256957	0.158555	0.0634222
202405090066.jpg	1.50112	0.600449	0.601361	0.240544
202405090056.jpg	0.458056	0.183222	0.374437	0.149775
202405090095.jpg	0.87848	0.351392	1.53477	0.613906
202405090052.jpg	0.781641	0.312656	1.00375	0.4015
0030.jpg	0.510003	0.204001	0.942633	0.377053
0031.jpg	0.698133	0.279253	0.157019	0.0628075
0063.jpg	1.76416	0.705664	0.174658	0.0698633
0048.jpg	1.39488	0.55795	1.18228	0.47291
0075.jpg	0.286671	0.114668	0.091254	0.0365016
0043.jpg	0.725394	0.290158	0.997726	0.399091
202405090087.jpg	0.90694	0.362776	0.227491	0.0909966
202405090141.jpg	1.44857	0.579429	0.314247	0.125699
202405090140.jpg	0.831969	0.332787	1.01222	0.404888
202405090120.jpg	1.58524	0.634098	0.77099	0.308396
202405090184.jpg	1.56202	0.624809	0.414873	0.165949
202405090117.jpg	2.58155	1.03262	0.812859	0.325144
202405090123.jpg	1.28904	0.515617	1.2796	0.511841
202405090034.jpg	0.131869	0.0527477	0.887906	0.355162
0016.jpg	0.461676	0.18467	0.146562	0.0586248
202405090044.jpg	0.607813	0.243125	0.382564	0.153026
202405090088.jpg	0.265401	0.10616	0.728186	0.291274
202405090007.jpg	0.971053	0.388421	0.25858	0.103432
202405090035.jpg	0.908475	0.36339	0.462298	0.184919
0004.jpg	1.53985	0.615941	0.894817	0.357927
202405090080.jpg	0.074732	0.0298928	0.81355	0.32542
0037.jpg	1.83987	0.735946	0.69645	0.27858
202405090132.jpg	0.853421	0.341369	0.118605	0.0474421
202405090038.jpg	0.698279	0.279312	2.06002	0.82401
202405090009.jpg	2.39839	0.959358	1.1879	0.475158
0057.jpg	0.807094	0.322837	0.400929	0.160372
202405090008.jpg	2.13604	0.854415	1.1007	0.440278
202405090148.jpg	2.1968	0.878721	0.785488	0.314195
0064.jpg	0.827438	0.330975	0.285496	0.114198
0072.jpg	0.376028	0.150411	1.15594	0.462376
0025.jpg	0.496668	0.198667	0.438622	0.175449
0018.jpg	1.34023	0.536093	1.18371	0.473484
202405090013.jpg	0.530474	0.21219	1.04997	0.419989
202405090003.jpg	1.67281	0.669124	1.15409	0.461637
202405090152.jpg	0.169592	0.0678368	1.04614	0.418455
202405090064.jpg	0.25349	0.101396	1.03096	0.412386
202405090017.jpg	0.931794	0.372718	0.8308	0.33232
202405090036.jpg	0.531285	0.212514	0.546111	0.218444
202405090043.jpg	0.985477	0.394191	1.12313	0.449252
202405090131.jpg	0.669913	0.267965	0.352982	0.141193
202405090049.jpg	1.96467	0.785868	1.14942	0.459768
202405090110.jpg	0.562961	0.225185	0.652761	0.261104
202405090167.jpg	1.32505	0.530022	0.966148	0.386459
202405090166.jpg	2.52805	1.01122	0.889635	0.355854
202405090025.jpg	1.7584	0.703359	0.922314	0.368926
202405090073.jpg	0.868244	0.347297	1.34819	0.539275
202405090188.jpg	1.59494	0.637978	1.40597	0.562387
0045.jpg	0.918726	0.367491	0.952831	0.381132
202405090051.jpg	1.22896	0.491584	0.851206	0.340483
202405090057.jpg	1.04405	0.41762	0.0383121	0.0153249
0023.jpg	1.98607	0.79443	0.380319	0.152128
0046.jpg	0.628979	0.251592	0.398367	0.159347
202405090158.jpg	2.59553	1.03821	0.152167	0.060867
202405090111.jpg	2.84968	1.13987	0.783924	0.31357
202405090125.jpg	1.47197	0.588787	0.447111	0.178844
202405090002.jpg	1.31541	0.526164	0.97474	0.389896
202405090121.jpg	0.641565	0.256626	3.01248	1.20499
202405090040.jpg	2.25961	0.903845	2.70536	1.08215
202405090116.jpg	2.54468	1.01787	0.401646	0.160658
202405090097.jpg	2.44518	0.978073	0.899498	0.359799
202405090168.jpg	1.83481	0.733923	0.66477	0.265908
202405090084.jpg	1.9703	0.788122	2.56057	1.02423
202405090059.jpg	0.722603	0.289041	0.856208	0.342483
0056.jpg	1.62241	0.648962	0.185857	0.0743427
0070.jpg	0.789111	0.315644	0.998809	0.399524
202405090138.jpg	2.38435	0.953741	0.89425	0.3577
202405090178.jpg	3.02034	1.20814	1.10066	0.440265
202405090104.jpg	3.03424	1.2137	0.888162	0.355265
202405090160.jpg	2.77845	1.11138	1.73287	0.693147
0010.jpg	1.29924	0.519695	0.856594	0.342638
0061.jpg	2.5662	1.02648	1.28032	0.512129
202405090050.jpg	1.70866	0.683466	0.226861	0.0907445
202405090136.jpg	1.77595	0.710382	0.606549	0.24262
0021.jpg	2.0222	0.808878	1.01183	0.404731
0006.jpg	1.29008	0.516032	0.791224	0.316489
202405090113.jpg	0.865741	0.346297	1.29433	0.517731
202405090033.jpg	0.772758	0.309103	0.638988	0.255595
0022.jpg	1.65494	0.661975	1.64431	0.657723
0052.jpg	0.0901571	0.0360628	1.77283	0.709132
0005.jpg	2.54395	1.01758	1.49213	0.596851
202405090183.jpg	0.309224	0.123689	0.999867	0.399947
202405090041.jpg	2.19822	0.879289	1.17366	0.469465
0047.jpg	0.930585	0.372234	1.19755	0.479019
202405090146.jpg	2.00709	0.802835	0.526126	0.21045
202405090122.jpg	0.689646	0.275858	0.696242	0.278497
0020.jpg	0.850809	0.340324	1.43005	0.572021
0003.jpg	2.41344	0.965374	1.73049	0.692194
202405090023.jpg	2.02204	0.808815	1.58608	0.634433
202405090164.jpg	0.689839	0.275936	1.30374	0.521496
202405090001.jpg	0.13072	0.0522878	1.4525	0.581
202405090128.jpg	0.580075	0.23203	1.10325	0.4413
202405090190.jpg	0.766707	0.306683	1.63979	0.655915
202405090135.jpg	3.08408	1.23363	0.838067	0.335227
0008.jpg	0.135881	0.0543524	0.626905	0.250762
202405090118.jpg	0.816076	0.32643	1.53799	0.615196
202405090005.jpg	3.03994	1.21597	0.849763	0.339905
202405090029.jpg	1.14192	0.456767	0.668161	0.267264
202405090024.jpg	3.0524	1.22096	0.457027	0.182811
0060.jpg	0.939806	0.375922	2.2734	0.909361
202405090182.jpg	0.741762	0.296705	0.664962	0.265985
0071.jpg	1.62371	0.649482	0.99025	0.3961
202405090014.jpg	0.486335	0.194534	0.685785	0.274314
202405090115.jpg	1.63346	0.653384	1.13347	0.453387
202405090179.jpg	1.19479	0.477918	1.9584	0.783362
202405090134.jpg	0.626668	0.250667	1.00127	0.40051
202405090086.jpg	0.671985	0.268794	0.725066	0.290026
202405090105.jpg	1.10135	0.44054	2.22733	0.89093
202405090129.jpg	0.125567	0.0502269	0.670055	0.268022
202405090161.jpg	0.784751	0.3139	1.69504	0.678015
202405090039.jpg	0.372853	0.149141	0.858859	0.343544
202405090191.jpg	0.766707	0.306683	2.63979	1.05591
202405090081.jpg	1.09954	0.439814	0.692469	0.276988
202405090185.jpg	0.81108	0.324432	0.687606	0.275043
202405090071.jpg	3.64073	1.45629	2.24628	0.898514
202405090108.jpg	2.59106	1.03643	0.982831	0.393132
202405090012.jpg	2.83423	1.13369	1.00178	0.400712
202405090031.jpg	1.16562	0.466248	1.68768	0.67507
202405090063.jpg	0.539545	0.215818	0.527881	0.211152
0038.jpg	0.769937	0.307975	1.71556	0.686224
202405090127.jpg	1.18124	0.472494	1.04567	0.41827
0028.jpg	2.28008	0.912033	0.499131	0.199652
0002.jpg	2.14858	0.859432	0.641568	0.256627
202405090159.jpg	0.408481	0.163392	0.53123	0.212492
202405090065.jpg	1.42005	0.56802	0.646367	0.258547
202405090143.jpg	1.53493	0.613971	1.06878	0.427512
0009.jpg	2.02135	0.808539	1.3765	0.5506
202405090101.jpg	2.17465	0.869861	1.02274	0.409098
202405090149.jpg	0.228609	0.0914437	1.08779	0.435118
202405090042.jpg	1.40098	0.560392	0.244114	0.0976456
202405090076.jpg	1.41117	0.564466	1.5598	0.62392
202405090054.jpg	0.603174	0.241269	1.92859	0.771436
202405090094.jpg	1.57441	0.629764	0.216885	0.0867541
0076.jpg	2.04986	0.819945	0.267283	0.106913
202405090053.jpg	1.60573	0.642292	1.21901	0.487604
202405090144.jpg	0.788143	0.315257	0.700229	0.280091
202405090067.jpg	1.13077	0.452306	0.262701	0.10508
202405090126.jpg	1.36462	0.545848	0.970698	0.388279
0059.jpg	0.818061	0.327225	1.54334	0.617334
202405090037.jpg	1.70132	0.68053	0.835784	0.334314
0054.jpg	1.09775	0.4391	1.16481	0.465922
202405090114.jpg	1.5819	0.63276	0.663829	0.265532
202405090048.jpg	2.58188	1.03275	2.01779	0.807117
202405090124.jpg	3.39865	1.35946	0.300089	0.120036
0034.jpg	0.78478	0.313912	2.01765	0.80706
0032.jpg	1.42355	0.569422	2.16811	0.867244
202405090075.jpg	3.48626	1.3945	0.576023	0.230409
202405090163.jpg	0.872523	0.349009	1.41951	0.567804
202405090189.jpg	2.09964	0.839856	2.14047	0.85619
202405090078.jpg	2.21965	0.887862	2.01465	0.805861
202405090107.jpg	0.585417	0.234167	0.783981	0.313592
202405090030.jpg	0.15923	0.0636922	0.921145	0.368458
0036.jpg	2.21863	0.887453	0.40553	0.162212
202405090119.jpg	1.3061	0.522442	0.916312	0.366525
202405090093.jpg	0.539802	0.215921	1.02793	0.411173
202405090174.jpg	1.553	0.621199	1.06018	0.42407
0044.jpg	1.8444	0.737761	2.27805	0.911221
202405090062.jpg	0.393191	0.157276	0.105032	0.0420129
202405090069.jpg	0.00626525	0.0025061	0.875878	0.350351
202405090169.jpg	1.96	0.784001	1.21272	0.485089
0015.jpg	1.5816	0.632642	0.536662	0.214665
202405090112.jpg	0.34117	0.136468	0.965969	0.386387
0067.jpg	1.38091	0.552364	0.496195	0.198478
0027.jpg	0.474359	0.189744	0.305585	0.122234
202405090085.jpg	1.59282	0.637128	1.31075	0.524301
0058.jpg	1.64189	0.656756	0.819223	0.327689
0051.jpg	1.07748	0.430991	0.637948	0.255179
202405090055.jpg	1.82329	0.729318	1.71404	0.685616
202405090016.jpg	1.28813	0.515251	0.546205	0.218482
0033.jpg	1.85277	0.741106	0.337335	0.134934
202405090072.jpg	0.509675	0.20387	1.08908	0.435633
202405090077.jpg	0.68	0.272	0.809642	0.323857
